# Supplementary material for: Psychometric Evaluation of the Borderline Personality Disorder Checklist
Source: Int J Methods Psychiatr Res. 2025 Sep 25;34(3):e70029. doi: 10.1002/mpr.70029 (PMC12461754; doi:10.1002/mpr.70029)
Supplement: Supplementary file 1 — Supporting Information S1 [file MPR-34-e70029-s001.zip]

Archive with 7 entries (7 files):
- SM1-Total sample.docx
- Wiley_SM2-Dutch .docx
- Wiley_SM3- Spanish .docx
- Wiley_SM4- ItalianSample.docx
- Wiley_SM5-German.docx
- Wiley_SM6-English.docx
- Wiley_SM7- Greek  .docx
